# Supplementary material for: Obesity-Associated NAFLD Coexists with a Chronic Inflammatory Kidney Condition That Is Partially Mitigated by Short-Term Oral Metformin
Source: Nutrients. 2025 Jun 26;17(13):2115. doi: 10.3390/nu17132115 (PMC12251041; doi:10.3390/nu17132115)
Supplement: Supplementary file 1 [file nutrients-17-02115-s001.zip]

Archive with 1 entries (1 files):
- nutrients-3687454-supplementary.pdf
